# Supplementary material for: 3D histology of human heart-forming organoids by X-ray phase-contrast tomography
Source: Commun Biol. 2025 Oct 1;8:1411. doi: 10.1038/s42003-025-08876-1 (PMC12488953; doi:10.1038/s42003-025-08876-1)
Supplement: Supplementary file 4 — Supplementary Data 1 [file 42003_2025_8876_MOESM4_ESM.txt]

Volume, Volume (µm³)	Sphericity
11.92037415	0.656432473
0.327234028	0.5069022
0.179052581	0.633002901
17.03880829	0.506424636
1.942823412	0.566144079
0.098787631	0.638721619
12.89178586	0.531126921
6.672281251	0.544356353
0.197575262	0.618236201
6.248317667	0.53933771
1.084605866	0.57999685
33.27908323	0.569916217
0.193459111	0.61714566
1.572369795	0.575717262
0.281956364	0.642590805
0.121426463	0.581676592
0.059684194	0.556675709
0.343698633	0.637627838
12.5583776	0.535783102
0.028813059	0.638435173
0.008232303	0.676994198
46.91177632	0.588161186
52.61264587	0.466813749
0.596841938	0.619521929
0.25520138	0.639647537
1.308936112	0.582488243
0.121426463	0.631821126
6.505577123	0.585826075
4.643018662	0.595026558
0.039103437	0.688678494
0.006174227	0.718516797
19.23065885	0.617911523
0.024696908	0.667044322
0.512460836	0.655492164
33.30789629	0.512276498
0.786184898	0.497267114
7.530498796	0.556891262
33.11649525	0.58912178
25.90911433	0.567197128
0.020580756	0.701456611
0.284014439	0.597883311
0.712094174	0.604930249
0.045277664	0.612408047
0.275782137	0.62690628
0.786184898	0.609092733
51.80999636	0.593748432
34.79382691	0.619747688
0.504228534	0.606885722
0.664758434	0.625438228
0.271665986	0.60274934
0.061742269	0.614353074
47.57036053	0.616213406
0.084381102	0.638897006
5.982825909	0.576712829
12.79711438	0.590770114
9.92609885	0.60760402
0.041161513	0.742328642
30.94522544	0.597090082
0.901437134	0.608977696
0.131716841	0.634226343
0.66681651	0.561894478
13.3280979	0.652243099
46.57219384	0.586383923
1.148406212	0.602524472
0.183168733	0.642667301
0.004116151	0.767663317
0.002058076	0.805995977
0.055568042	0.680059106
14.77698315	0.532181963
99.77962357	0.453129233
0.049393816	0.670615677
3.537832039	0.593128575
13.06672229	0.554932827
30.37925464	0.606252311
37.95297302	0.578594114
0.04733574	0.611114668
0.461008945	0.598549225
34.66005199	0.617197517
55.86646346	0.563751542
0.214039867	0.629106389
0.405440903	0.629730789
0.109078009	0.631797081
0.450718567	0.589608773
16.90709145	0.634717846
30.44511306	0.57707233
0.034987286	0.666104194
0.034987286	0.666104194
0.030871135	0.639421349
30.51714571	0.651811102
44.54087317	0.582087171
28.46730236	0.599010459
28.00835149	0.589765765
43.1022783	0.635695125
41.79951641	0.616210632
41.00098306	0.635761572
0.938482495	0.573003597
0.131716841	0.623996885
0.008232303	0.761618473
1.490046769	0.654229679
0.028813059	0.70227869
0.179052581	0.650345446
0.259317532	0.613855236
5.165769876	0.654815426
2.008681832	0.655411487
0.17493643	0.591706474
0.753255687	0.559821077
0.319001725	0.617442923
0.01440653	0.680627465
0.473357399	0.593263899
0.300479045	0.615077067
1.014631294	0.63402802
89.73827248	0.459498462
0.034987286	0.61486541
0.020580756	0.623516988
0.113194161	0.613509181
49.51524202	0.58887869
0.010290378	0.70702396
3.539890115	0.555383632
0.004116151	0.767663317
1.430362575	0.61597055
16.35758525	0.598136298
18.86226331	0.634102264
0.03292921	0.590510244
1.685563956	0.555543948
0.288130591	0.60928765
8.783866866	0.652527952
21.08498501	0.51680468
0.423963583	0.648767257
3.721000772	0.644265018
4.212880851	0.633856441
0.796475276	0.620332345
0.111136085	0.639719431
0.010290378	0.70702396
1.125767379	0.614926578
18.68321073	0.555564226
0.388976297	0.632011217
0.055568042	0.604496983
0.199633338	0.586744957
0.045277664	0.654643085
14.19660582	0.644264221
29.93059415	0.623655588
83.47349021	0.424065261
0.098787631	0.638721619
0.648293829	0.643346955
1.189567725	0.550097302
27.37240612	0.626368119
1.350097625	0.647352625
0.024696908	0.667044322
22.73761976	0.589982587
0.002058076	0.805995977
0.069974572	0.551673651
1.142231985	0.559242196
0.18934296	0.631758961
1.420072197	0.60905778
0.024696908	0.633692106
1.492104845	0.644026154
0.055568042	0.640055629
0.277840212	0.623844671
0.010290378	0.70702396
0.030871135	0.639421349
12.57072606	0.644815908
1.11136085	0.614340945
0.026754983	0.607659581
0.067916496	0.654656009
34.58390319	0.608025553
45.3496969	0.60524775
43.68059755	0.613963435
3.313501793	0.646211864
0.401324751	0.630309945
0.150239522	0.594854868
27.29625732	0.640577387
13.89818485	0.49819902
54.09857648	0.632441603
0.135832993	0.669316309
0.057626118	0.655763489
0.018522681	0.523101308
29.72067043	0.630563044
19.49409254	0.610873854
13.16550992	0.585965571
1.103128547	0.618411584
0.006174227	0.718516797
0.049393816	0.628702197
10.82547791	0.451436091
42.44163601	0.631586714
0.026754983	0.668425539
29.9429426	0.625723242
14.19454774	0.60925915
10.23069405	0.651514787
0.148181447	0.581223676
24.2214923	0.578929576
10.99835626	0.54991955
0.04733574	0.651855646
0.004116151	0.767663317
20.20207056	0.53013905
2.014856059	0.642592048
0.053509967	0.62415259
1.185451573	0.565514928
3.626329292	0.543517295
0.34987286	0.488176072
3.179726876	0.48521277
5.106085683	0.545064745
11.95330336	0.479311221
0.121426463	0.572587895
8.60687236	0.583307924
0.004116151	0.767663317
52.58177473	0.442698799
0.034987286	0.592092617
11.40585524	0.594377529
0.049393816	0.693740356
3.052126186	0.653737132
7.818629387	0.507945233
22.8775689	0.532898767
9.195481995	0.577919094
6.863682286	0.597057636
0.057626118	0.619332184
29.74125119	0.64359006
0.181110657	0.62127687
4.608031376	0.453265586
0.092613404	0.624309185
0.03292921	0.639719431
0.469241248	0.613893958
0.290188666	0.606517191
20.7989125	0.597382541
2.311218953	0.580534614
1.8255131	0.497153156
0.228446397	0.627498619
15.33266358	0.522277053
0.028813059	0.610677122
24.58371362	0.54887432
0.526867366	0.5908313
48.22071243	0.543321994
0.730616855	0.631400811
1.356271852	0.638012482
1.726725469	0.655775105
0.074090723	0.659066349
0.374569768	0.631339957
0.043219589	0.613496944
0.055568042	0.604496983
22.96400808	0.614757096
19.42411797	0.622407234
0.03292921	0.667533319
0.030871135	0.639421349
23.07720224	0.523939145
0.461008945	0.632509464
0.074090723	0.64299156
39.6364789	0.610009548
0.034987286	0.666104194
0.03292921	0.639719431
0.067916496	0.621923209
0.096729555	0.617469994
27.7799051	0.572349833
0.244911002	0.615784138
26.05729578	0.62192625
0.146123371	0.600865502
0.008232303	0.761618473
0.176994506	0.603983619
0.672990737	0.641159773
0.730616855	0.624891524
6.499402896	0.573836619
3.360837533	0.55422938
5.774960268	0.648298975
0.028813059	0.520206437
107.4109681	0.388635554
10.48589543	0.547363512
0.109078009	0.620309862
0.687397266	0.599998333
30.91641238	0.526504556
0.010290378	0.642749055
1.860500386	0.636802456
0.31694365	0.598884795
3.432870181	0.630951622
1.195741951	0.652557088
0.090555329	0.627838594
1.566195568	0.564558587
11.86480611	0.546322101
18.86226331	0.631455445
4.326075012	0.622878257
15.85747287	0.662408507
0.452776643	0.616216342
0.037045362	0.691976306
12.17351746	0.565292097
54.02448576	0.593250118
0.331350179	0.606442141
6.95629569	0.618143567
5.19252486	0.653243124
1.699970485	0.650968151
32.647254	0.650703292
0.374569768	0.539269546
7.067431775	0.634066192
44.43385324	0.470465265
43.42951232	0.579731775
0.043219589	0.657318155
0.275782137	0.639571054
31.78080416	0.592187805
0.185226808	0.614688909
0.012348454	0.66533502
0.004116151	0.767663317
20.45315579	0.615127576
0.04733574	0.611114668
0.072032648	0.539003503
0.028813059	0.610677122
3.912401807	0.643082059
1.640286291	0.641526597
0.01440653	0.73734642
2.994500068	0.636223396
11.89361917	0.574243695
0.426021659	0.575595015
0.061742269	0.6484838
43.79996594	0.455241714
2.831912092	0.609235113
1.800816192	0.617888062
34.10848771	0.553829168
33.44990351	0.609614609
1.337749171	0.491703539
1.278064977	0.630828044
3.179726876	0.648899006
0.020580756	0.660194458
1.592950552	0.58912213
1.500337147	0.562807536
40.0336875	0.480465549
38.21229056	0.586656803
0.01440653	0.680627465
0.679164964	0.544662608
0.405440903	0.576514102
32.65342823	0.585631908
0.065858421	0.658697058
29.56014053	0.629674936
21.15701766	0.564256751
0.006174227	0.718516797
59.7088907	0.440223676
0.002058076	0.805995977
0.232562548	0.627957977
0.055568042	0.604496983
25.93792739	0.6156529
0.259317532	0.613855236
0.039103437	0.614891512
86.00903941	0.510321897
0.057626118	0.619332184
0.47747355	0.633991779
39.41009058	0.57960002
0.209923716	0.613793746
11.32353222	0.517219592
0.405440903	0.601948548
40.41031535	0.451937923
25.47897652	0.644101962
48.53353993	0.62371986
16.91738183	0.552663743
0.034987286	0.639460026
0.069974572	0.634424699
0.380743995	0.638258837
0.675048813	0.595862493
0.319001725	0.553738495
1.389201062	0.618144698
28.12977796	0.465565273
16.01800277	0.577630792
5.836702538	0.543726595
0.024696908	0.667044322
2.027204513	0.645214877
13.64709962	0.423543899
0.261375607	0.623395793
6.585842074	0.608429111
0.034987286	0.639460026
0.01440653	0.73734642
9.228411206	0.640217323
0.084381102	0.653417392
7.728074058	0.599747527
0.294304818	0.635786762
0.448660491	0.612476016
0.008232303	0.676994198
24.41083526	0.578729037
1.121651228	0.650529181
61.77314057	0.478255129
33.12472755	0.63327772
31.98455365	0.620701278
0.306653272	0.623474185
32.22329042	0.580255024
26.94432638	0.598818928
0.642119602	0.582358597
0.417789357	0.592332699
0.323117877	0.617280246
30.23107319	0.619244358
36.33120941	0.651562138
71.81860781	0.416936722
12.29082777	0.628685759
39.16929573	0.606057955
0.246969078	0.571133632
3.677781183	0.595437222
0.288130591	0.615035646
4.235519684	0.600026061
0.026754983	0.70360583
0.156413749	0.647522784
0.012348454	0.725820022
43.26075012	0.563888308
0.022638832	0.664421097
0.561854652	0.598568198
0.006174227	0.718516797
0.04733574	0.651855646
0.010290378	0.642749055
2.315335104	0.502982027
40.6428779	0.42722897
0.710036099	0.448835967
0.52480929	0.619319275
0.771778368	0.644822767
26.92786178	0.574253052
28.5990192	0.608972913
6.886321118	0.661279079
19.54554443	0.615770763
1.168986968	0.637841841
45.48964605	0.59867521
30.99667733	0.464750568
30.32780275	0.528111277
0.006174227	0.718516797
33.76067293	0.597193473
19.07012895	0.604714541
7.281471643	0.640897496
0.086439177	0.679441182
0.25520138	0.619864624
0.485705853	0.533764101
7.046851019	0.626340324
33.88004132	0.609085727
22.52769604	0.636094301
4.49277914	0.622174495
12.8712051	0.568800168
15.94185397	0.647478102
0.391034373	0.551131449
0.257259456	0.623192766
35.80434205	0.605536357
32.49289833	0.621369724
26.66031194	0.649949131
20.44903964	0.527887031
19.25123961	0.531942321
0.034987286	0.639460026
43.61062298	0.569015222
0.057626118	0.619332184
37.33966648	0.648360123
2.323567407	0.474087268
0.016464605	0.644796782
0.66681651	0.637232286
16.06739658	0.614713322
27.48765835	0.638436736
3.749813831	0.631708813
0.436312037	0.597010832
6.301827634	0.618771603
10.24098442	0.601330776
0.004116151	0.767663317
0.03292921	0.667533319
4.519534123	0.5230678
0.675048813	0.569314164
0.004116151	0.767663317
30.32162852	0.613926901
32.5628729	0.616471849
8.553362393	0.59413994
0.257259456	0.570280172
0.399266676	0.587186681
0.121426463	0.621112293
0.249027153	0.650034365
0.020580756	0.701456611
33.04857876	0.660246576
34.52216092	0.587486117
45.62753712	0.448573664
0.069974572	0.604213999
10.33771398	0.528851982
25.66214525	0.580962985
0.010290378	0.70702396
0.004116151	0.767663317
0.211981792	0.583853946
24.26676997	0.634562018
40.66551673	0.475577972
2.519084593	0.631685581
27.23245697	0.636868758
0.121426463	0.666284096
21.59127162	0.65136253
27.08427553	0.646735957
0.201691414	0.597640098
15.2297598	0.619993139
2.831912092	0.537045674
15.97478318	0.595050894
13.91259138	0.611800411
2.195966716	0.640817239
2.996558143	0.517698764
0.656526132	0.56163202
28.1935783	0.573943844
1.823455024	0.654117193
0.308711347	0.588469076
0.985818235	0.594490781
0.115252236	0.610217727
0.008232303	0.761618473
17.25902238	0.556333137
0.277840212	0.617787926
13.59358966	0.643392755
11.3667518	0.64961759
0.279898288	0.626921594
0.456892794	0.607206748
19.95304341	0.666702395
6.659932797	0.64908593
24.48286791	0.609014466
1.383026835	0.614271031
8.2569995	0.656465333
17.98963924	0.651449844
18.83962448	0.567043567
22.02346751	0.631962529
0.327234028	0.651067046
22.18605549	0.589095475
0.745023385	0.633079299
17.67063751	0.641688562
0.199633338	0.630207547
0.072032648	0.646804204
0.055568042	0.701996496
11.21445421	0.614730431
0.004116151	0.767663317
1.407723743	0.609453834
2.342090087	0.629025542
3.753929982	0.593700077
0.600958089	0.622367042
45.71809244	0.499544139
1.868732688	0.633327483
30.56653952	0.519921491
5.85934137	0.591610604
0.74708146	0.644206612
3.930924488	0.626647429
23.49704967	0.644582163
0.703861872	0.523234566
21.5089486	0.615128592
0.004116151	0.767663317
9.121391272	0.586699668
41.3776109	0.566662078
3.937098715	0.577702696
42.19055078	0.541614689
0.020580756	0.623516988
18.02256845	0.541817085
0.286072515	0.617932964
0.016464605	0.805995977
22.54210257	0.630311245
0.242852926	0.559339463
0.2366787	0.628364002
0.203749489	0.517460962
0.018522681	0.615413304
0.065858421	0.641362925
0.154355674	0.623226455
0.113194161	0.564032634
0.018522681	0.653876635
45.99799073	0.612758597
0.008232303	0.761618473
0.580377333	0.626390909
0.010290378	0.70702396
0.18934296	0.600941451
0.043219589	0.657318155
0.008232303	0.676994198
18.19133065	0.641643813
0.028813059	0.638435173
30.94728352	0.640750997
0.004116151	0.767663317
15.22358557	0.583945075
29.44900445	0.606446447
0.265491759	0.611212971
29.06208623	0.602918776
0.020580756	0.660194458
0.740907233	0.637315627
8.746821504	0.645396438
21.10762385	0.521427232
0.570086954	0.615258332
5.468306997	0.589395885
31.49267357	0.492187285
18.84579871	0.581502452
0.018522681	0.581223676
0.012348454	0.725820022
0.037045362	0.664297254
0.04733574	0.592596042
0.726500704	0.61934978
0.049393816	0.591719715
0.113194161	0.573279071
0.069974572	0.634424699
0.489822004	0.603001019
5.840818689	0.575639117
16.35552717	0.575564054
19.09688394	0.541437088
3.776568814	0.570739306
16.39051446	0.631907868
0.627713073	0.576634232
0.045277664	0.678023195
10.7843164	0.678578126
0.139949144	0.592403785
5.396274349	0.596332129
4.198474322	0.472005467
0.331350179	0.61689804
0.088497253	0.581919517
16.79595536	0.541806836
4.167603187	0.622224483
0.055568042	0.640055629
0.030871135	0.639421349
2.284463969	0.615725801
22.4556634	0.591495932
0.736791082	0.6284071
18.59059733	0.653839427
32.13890932	0.507785574
1.352155701	0.58570165
0.852043318	0.514612719
34.143475	0.659749093
0.04733574	0.611114668
1.399491441	0.609052918
2.846318621	0.540807367
0.819114108	0.641326732
0.185226808	0.622569536
0.211981792	0.672540621
16.73832925	0.612326508
4.122325523	0.625757971
18.29423444	0.602895251
4.638902511	0.650512848
25.2443559	0.631032784
10.19776484	0.567211806
0.810881805	0.607255099
0.004116151	0.767663317
5.034053035	0.641754608
0.670932661	0.6582385
5.700869545	0.593916097
22.82817509	0.635968845
8.347554828	0.599969115
1.467407937	0.651961731
0.01440653	0.632011217
1.965462244	0.621987552
0.176994506	0.654315588
0.004116151	0.767663317
24.65368819	0.613921031
26.00996004	0.627111381
0.802649503	0.600332802
6.196865776	0.582206085
0.216097943	0.591387675
0.043219589	0.657318155
1.436536802	0.507371976
0.01440653	0.680627465
0.090555329	0.655135925
0.168762203	0.651976572
0.008232303	0.761618473
0.310769423	0.535667697
7.627228351	0.646995664
31.07694228	0.60048706
0.185226808	0.614688909
2.305044726	0.613588504
0.022638832	0.629451565
1.214264632	0.62765286
10.63407687	0.507144327
0.557738501	0.599165711
0.002058076	0.805995977
0.905553285	0.590211364
0.01440653	0.680627465
48.45121691	0.552634881
0.351930936	0.506758297
17.83734164	0.557200694
24.20914385	0.634521345
18.92812173	0.440238185
0.87468215	0.635733293
1.784351587	0.63541495
0.022638832	0.569503797
0.082323026	0.628465742
2.741356763	0.640531873
0.232562548	0.528188953
28.69163261	0.652356062
0.107019934	0.635595024
0.693571493	0.613066185
0.016464605	0.690853695
26.70764768	0.601203878
11.29471916	0.624323694
29.28230032	0.585229087
0.623596921	0.616276983
0.08026495	0.604513543
0.020580756	0.660194458
0.345756709	0.618652381
0.065858421	0.59443393
15.78132407	0.631462407
29.68774122	0.588435742
18.60500386	0.585220404
0.22227217	0.623142387
0.125542615	0.585455708
0.545390047	0.593802602
37.31702765	0.544486927
12.41019616	0.635258645
0.006174227	0.718516797
28.675168	0.611118547
0.504228534	0.639690356
4.249926213	0.589629478
0.545390047	0.586816689
1.133999682	0.647462778
0.102903782	0.656342904
0.107019934	0.635595024
2.916293193	0.635515467
0.837636789	0.614794514
40.52145143	0.608165369
0.565970803	0.635111605
0.026754983	0.636595751
28.70603914	0.621871847
2.060133724	0.631749257
28.87480134	0.597013232
0.304595196	0.632282985
0.012348454	0.725820022
0.216097943	0.633132687
42.92528379	0.470741541
0.218156019	0.644731298
45.22827044	0.47297033
1.405665668	0.568269034
0.800591427	0.631621681
32.7069382	0.636837445
25.36784044	0.61469045
21.54599396	0.661608566
0.938482495	0.609578295
0.024696908	0.667044322
0.022638832	0.629451565
74.61759069	0.437737313
0.323117877	0.617280246
0.102903782	0.656342904
36.36002247	0.615920749
20.3420197	0.564151142
0.041161513	0.593862913
0.205807565	0.635292327
12.41225423	0.546859872
1.259542297	0.611566306
20.99031353	0.45179627
0.335466331	0.611454095
0.773836444	0.614457945
0.055568042	0.640055629
17.03263406	0.661306599
16.51194092	0.57922778
11.79277346	0.660637058
0.067916496	0.637869958
4.544231031	0.535951396
0.018522681	0.747287583
8.069714616	0.654239125
1.483872542	0.650239154
10.85223289	0.559611112
1.105186623	0.621589776
25.76710711	0.52612513
0.670932661	0.654477138
3.138565363	0.645880761
4.861174681	0.503347361
19.60934477	0.557870001
0.012348454	0.66533502
0.660642283	0.647767918
0.002058076	0.805995977
0.026754983	0.636595751
0.129658766	0.607678604
0.01440653	0.680627465
2.296812423	0.587254742
0.452776643	0.64320392
26.30632293	0.628560953
27.29625732	0.568535952
16.70951619	0.637573696
17.52657222	0.4902041
0.072032648	0.616004003
0.205807565	0.612870245
21.08704309	0.53728787
0.409557054	0.59723295
0.228446397	0.672859965
5.062866094	0.480516381
1.802874268	0.641659218
0.034987286	0.639460026
0.306653272	0.623474185
0.051451891	0.646047063
0.08026495	0.617947178
0.621538846	0.632795881
0.419847432	0.644561292
11.62195318	0.595319522
77.4906643	0.433638413
0.053509967	0.589477446
1.852268083	0.653326148
12.02327794	0.575017144
1.364504155	0.623219641
19.78222313	0.52201938
17.14171207	0.583059819
0.022638832	0.664421097
0.909669436	0.649553944
0.65240998	0.63872557
6.612597057	0.529141144
18.55561004	0.570191722
38.37076238	0.597162771
1.066083186	0.628862389
5.077272624	0.637961006
1.094896245	0.594589573
4.455733778	0.639276911
1.492104845	0.575633996
0.049393816	0.628702197
0.041161513	0.636281693
0.288130591	0.59810806
5.663824183	0.63060601
21.41221904	0.552690032
35.68703174	0.617573379
5.311893247	0.663216541
12.10971711	0.634012922
17.26313854	0.471525899
10.01253803	0.625441047
8.19525723	0.657430217
35.58618603	0.486560887
39.01494006	0.631556799
3.469915543	0.535195601
3.568703174	0.476119771
0.037045362	0.638747359
1.113418926	0.594595851
0.076148799	0.624386478
1.072257413	0.588569348
1.502395223	0.581709471
0.150239522	0.621098465
0.020580756	0.623516988
30.58712028	0.646741199
1.313052263	0.628766973
13.28487831	0.494847698
14.73582164	0.640690272
0.432195886	0.652122267
20.84213209	0.63194471
13.69443536	0.594863206
0.098787631	0.651756754
0.730616855	0.603129133
0.061742269	0.6484838
0.129658766	0.660064691
0.240794851	0.621958997
1.874906915	0.63472171
0.230504473	0.610677122
14.87782886	0.64989892
7.308226626	0.553392953
2.593175316	0.621315192
16.56545089	0.552098085
27.75726626	0.494954125
3.09740385	0.642813289
0.043219589	0.59370672
9.792323933	0.478003181
0.300479045	0.638508574
8.736531126	0.648850576
10.20188099	0.511246926
1.450943332	0.613892432
0.109078009	0.620309862
0.057626118	0.602593476
0.006174227	0.718516797
0.17493643	0.658377626
0.055568042	0.621768325
1.887255369	0.586701796
1.259542297	0.638448342
2.25565091	0.59224959
9.998131498	0.595853492
0.193459111	0.6327696
37.19560119	0.620891224
0.008232303	0.676994198
38.43867888	0.602950042
8.378425963	0.644183494
0.065858421	0.624917722
36.43822935	0.613119839
44.36593674	0.553619033
36.97332902	0.555455332
43.90904395	0.628382646
1.152522363	0.639214116
22.76231667	0.622886854
0.166704127	0.628702197
0.104961858	0.652024733
0.012348454	0.66533502
26.09845729	0.588318181
9.662665167	0.548076894
31.51737047	0.581334175
0.119368388	0.624661583
0.251085229	0.653610906
0.578319257	0.548862052
2.52525882	0.635619699
0.600958089	0.611636576
1.595008627	0.616349815
0.36427939	0.619723353
1.383026835	0.614271031
51.89849362	0.545460763
0.010290378	0.70702396
21.24345684	0.637539373
0.382802071	0.610763462
29.00446011	0.477256663
15.70929142	0.662462344
2.945106252	0.501721212
1.806990419	0.637095536
0.154355674	0.597258686
0.069974572	0.618950926
1.107244699	0.632200922
4.453675702	0.644168261
25.47486037	0.612623803
8.197315306	0.596238683
16.08797734	0.627396992
0.353989011	0.566542501
13.6656223	0.639859933
20.38318122	0.634320888
5.602081914	0.593689052
0.290188666	0.629844776
14.26040616	0.621955063
38.57451187	0.571761243
24.23589883	0.585663472
29.94705875	0.569858713
5.355112836	0.582714735
0.18934296	0.639963623
7.0653737	0.606684236
3.412289424	0.655168894
0.03292921	0.614130654
30.19608591	0.562122231
29.35844912	0.547852891
0.290188666	0.617960912
25.23818167	0.644852113
12.54397107	0.648038166
0.113194161	0.659811761
0.074090723	0.585836755
0.179052581	0.633002901
37.83360464	0.524842106
0.249027153	0.616178408
0.2366787	0.60190657
32.26856808	0.541358955
0.076148799	0.639252823
0.214039867	0.562884664
26.92168755	0.647563145
0.574203106	0.629525147
39.66940812	0.629579599
46.7533045	0.625642756
41.31998478	0.58314024
0.650351905	0.590416632
3.004790446	0.614995846
20.80920288	0.584904571
0.03292921	0.614130654
0.339582482	0.586617579
2.002507606	0.59208626
0.891146756	0.637753708
17.76119284	0.513802408
7.81245516	0.516139084
0.166704127	0.545380219
0.767662217	0.61118519
0.158471825	0.480920422
0.037045362	0.638747359
17.18904781	0.660492464
0.226388321	0.616793909
68.74178472	0.432827937
0.672990737	0.610465954
0.197575262	0.641713525
0.113194161	0.635818606
0.086439177	0.608666059
3.062416564	0.636674639
5.361287063	0.596071093
0.061742269	0.667011908
0.742965309	0.500371823
0.01440653	0.589877136
1.362446079	0.622592817
0.016464605	0.805995977
11.15065386	0.470598851
6.190691549	0.561711834
48.69612791	0.476190504
0.57214503	0.639722241
0.158471825	0.673288591
9.901401943	0.538774653
0.018522681	0.697468411
47.14639694	0.602889833
0.592725787	0.639094642
2.821621713	0.557774493
0.938482495	0.628293418
9.047300549	0.590420678
6.824578849	0.596106612
0.104961858	0.652024733
14.45592335	0.629855814
15.71546565	0.453838245
0.623596921	0.6060057
0.199633338	0.554856644
8.104701902	0.620991096
0.321059801	0.625632314
11.06421468	0.626722471
3.613980838	0.638732289
60.02583435	0.485911316
46.02680379	0.624381349
0.298420969	0.635589672
0.067916496	0.60675435
1.506511374	0.445337835
44.48942128	0.589126159
0.086439177	0.621616401
0.016464605	0.690853695
71.44403804	0.477827925
1.053734732	0.550716112
0.018522681	0.615413304
0.388976297	0.617313282
0.442486264	0.633421113
0.020580756	0.660194458
3.618096989	0.56534297
0.01440653	0.680627465
0.934366344	0.575934396
5.025820732	0.490471432
43.27721473	0.598870761
5.515642737	0.488510557
4.12849975	0.51832741
0.376627844	0.633650445
0.004116151	0.767663317
0.063800345	0.662815655
0.845869091	0.534657095
0.230504473	0.550806816
7.005689506	0.564663938
0.275782137	0.597335229
0.384860146	0.537895443
3.021255051	0.598321115
0.004116151	0.767663317
0.012348454	0.725820022
0.006174227	0.718516797
0.201691414	0.611869624
0.551564274	0.652664419
0.520693139	0.628078252
2.819563638	0.63325739
0.03292921	0.639719431
4.280797348	0.605222916
16.49136017	0.619477085
0.004116151	0.767663317
1.518859828	0.529398701
0.238736775	0.58093061
1.0310959	0.562829244
4.482488761	0.635806828
31.79109453	0.604979093
37.80479158	0.45033791
2.486155383	0.582296944
1.055792807	0.565520661
37.22647232	0.627079987
0.286072515	0.623874627
1.969578395	0.648664579
46.55572923	0.631415151
0.098787631	0.638721619
38.01677337	0.558192917
6.707268537	0.60057479
14.47856218	0.557639848
3.004790446	0.628662421
0.150239522	0.659917119
33.87386709	0.591960319
0.034987286	0.61486541
0.067916496	0.621923209
24.94799301	0.641185815
55.15436929	0.418187591
7.618996049	0.622868007
0.87468215	0.612926717
3.620155065	0.615982905
0.03292921	0.614130654
0.002058076	0.805995977
0.055568042	0.680059106
15.29356014	0.598681678
0.012348454	0.66533502
0.041161513	0.659847682
0.03292921	0.614130654
0.004116151	0.767663317
0.006174227	0.718516797
0.078206875	0.666590832
3.255875675	0.555483249
32.03188939	0.573774889
19.04543205	0.549095971
0.01440653	0.680627465
59.02972574	0.42372449
0.205807565	0.605743846
0.399266676	0.613876984
1.702028561	0.635935391
28.01040957	0.514693843
2.237128229	0.621964127
0.09467148	0.608680199
0.113194161	0.624464702
3.978260228	0.61009891
0.333408255	0.624836366
8.361961358	0.571658028
0.675048813	0.598965943
0.193459111	0.581265098
35.04079598	0.633022012
0.535099668	0.50000015
29.01680856	0.646732853
0.603016165	0.589323782
0.232562548	0.614306717
3.134449212	0.62514981
75.38113676	0.521978312
23.05250533	0.513351529
0.09467148	0.646722711
29.7741804	0.643487645
0.115252236	0.580207019
0.230504473	0.645773508
2.158921355	0.631985856
0.76148799	0.635817592
2.6199303	0.576093284
1.152522363	0.593061472
18.69967534	0.609998114
27.2386312	0.603171509
5.174002179	0.643249573
12.35257004	0.579100389
3.241469146	0.527087723
27.7119886	0.635644564
12.57072606	0.608857824
6.84310153	0.502951095
0.119368388	0.635620558
0.294304818	0.641959449
0.882914453	0.614013102
0.74708146	0.59155511
4.375468828	0.606658408
0.010290378	0.70702396
0.049393816	0.670615677
24.98915452	0.569488564
0.022638832	0.664421097
7.962694682	0.584806823
1.420072197	0.62726881
0.024696908	0.633692106
18.06990419	0.475327096
0.327234028	0.639336108
18.43006743	0.578962999
16.68687735	0.607268488
26.1910707	0.504594178
0.012348454	0.66533502
8.790041093	0.453356732
0.650351905	0.623217556
0.111136085	0.651789609
25.26699473	0.659228264
0.485705853	0.588160442
0.31694365	0.625861587
0.065858421	0.59443393
0.129658766	0.638062535
0.337524406	0.613952379
0.144065295	0.641711046
0.621538846	0.566879644
0.257259456	0.530260511
0.137891068	0.643347535
0.232562548	0.642229749
0.01440653	0.680627465
0.028813059	0.638435173
0.156413749	0.619771808
0.010290378	0.70702396
2.193908641	0.609478782
0.072032648	0.646804204
1.317168415	0.630080325
16.30819143	0.526031671
0.004116151	0.767663317
19.46733755	0.57494833
16.71980656	0.593299259
30.21049244	0.617118774
11.47171366	0.648038428
1.199858103	0.48490194
0.063800345	0.62793062
0.020580756	0.748220385
0.224330246	0.599722901
36.19126027	0.547778154
0.053509967	0.606319659
32.57933751	0.582956808
9.63796826	0.507357874
1.965462244	0.567770719
0.360163238	0.560375397
0.098787631	0.651756754
0.018522681	0.615413304
7.989449666	0.511784301
9.611213276	0.624364385
0.69974572	0.613487208
0.113194161	0.647593024
0.074090723	0.659066349
11.12389888	0.552452193
0.004116151	0.767663317
2.241244381	0.605060796
0.131716841	0.634226343
0.04733574	0.630828044
0.002058076	0.805995977
0.067916496	0.60675435
0.026754983	0.668425539
0.065858421	0.553904344
0.016464605	0.805995977
0.01440653	0.632011217
43.00143259	0.600816316
3.103578077	0.538934945
8.300219088	0.664469966
0.12760069	0.60123101
0.037045362	0.691976306
15.80602098	0.544062558
0.139949144	0.639419958
0.008232303	0.761618473
39.51711052	0.56568268
1.306878036	0.659174889
7.697202924	0.614554203
0.613306543	0.602668659
24.28529265	0.655472153
22.85081392	0.556105383
35.13340939	0.626210202
9.106984742	0.557028116
0.016464605	0.805995977
0.053509967	0.606319659
3.638677746	0.562966638
0.26960791	0.593989854
30.81556668	0.630160347
31.53383508	0.593806297
0.452776643	0.579729848
0.086439177	0.649243796
1.870790764	0.639148388
0.592725787	0.623968141
0.34987286	0.588910817
80.26700835	0.45356546
35.08401557	0.622704215
0.022638832	0.664421097
0.043219589	0.657318155
20.32349702	0.632722131
31.19219452	0.641893432
0.115252236	0.610217727
30.94522544	0.60994668
0.008232303	0.761618473
0.004116151	0.767663317
0.084381102	0.625007941
20.36877469	0.632223833
0.351930936	0.61060221
10.03517686	0.644977403
0.012348454	0.725820022
33.37169663	0.636944894
51.55891113	0.499569579
16.90709145	0.597721542
0.87468215	0.621284809
4.618321754	0.61857813
0.65240998	0.576490771
0.514518912	0.574598291
0.512460836	0.651033034
20.50872383	0.65441863
0.092613404	0.599826472
0.12760069	0.620943502
0.076148799	0.624386478
1.652634745	0.527516409
0.193459111	0.640882031
0.051451891	0.626469879
0.053509967	0.62415259
0.008232303	0.676994198
0.31694365	0.649258282
16.08797734	0.634502754
0.020580756	0.701456611
1.856384234	0.644946628
0.187284884	0.61923377
39.18576034	0.506347079
0.065858421	0.59443393
0.522751215	0.642243414
0.043219589	0.634652011
0.847927167	0.614133016
0.36427939	0.629966714
0.12760069	0.591836776
0.030871135	0.668485955
0.69974572	0.591907256
28.31500477	0.543375552
2.903944739	0.635043231
0.613306543	0.649865602
0.298420969	0.641701111
0.442486264	0.628831105
26.07787654	0.608425823
0.343698633	0.648913286
13.63063502	0.573473028
0.069974572	0.634424699
2.340032012	0.556886425
29.87708418	0.608168571
0.026754983	0.668425539
19.65873859	0.45280986
3.723058847	0.651520734
26.57798892	0.530047273
0.010290378	0.70702396
5.643243427	0.620020055
0.273724061	0.611671151
0.80882373	0.614846503
0.03292921	0.590510244
2.646685283	0.648399769
0.401324751	0.640236086
0.002058076	0.805995977
36.39089361	0.521986393
0.069974572	0.685864539
0.899379058	0.600187715
0.170820279	0.597514981
0.49188008	0.637822556
5.293370567	0.533382233
5.515642737	0.656156936
0.022638832	0.629451565
0.03292921	0.614130654
0.004116151	0.767663317
0.04733574	0.611114668
3.165320347	0.632956557
2.461458475	0.635064188
22.78289742	0.434996874
0.172878354	0.602304712
2.523200744	0.656349751
0.002058076	0.805995977
2.504678064	0.636541346
8.17673455	0.508424022
0.199633338	0.630207547
0.897320983	0.545219786
0.072032648	0.631028491
19.33356264	0.638125476
4.626554057	0.643317381
19.18126504	0.560951709
28.47141851	0.418573935
25.77945557	0.651100633
4.840593924	0.651891274
0.483647777	0.635035545
1.584718249	0.59569904
31.63262271	0.527436517
0.01440653	0.680627465
0.034987286	0.666104194
3.375244063	0.650418399
0.03292921	0.590510244
5.437435862	0.644500881
0.44454434	0.640055629
1.074315488	0.642457847
7.991507741	0.656433894
0.008232303	0.761618473
34.21344957	0.642328733
0.959063252	0.605573457
0.037045362	0.61509005
4.28902965	0.624216906
30.31339622	0.528712496
0.045277664	0.654643085
0.008232303	0.761618473
30.92258661	0.621224779
12.29288585	0.606249061
5.937548244	0.652496325
0.273724061	0.484631758
33.07327566	0.539902318
31.13251033	0.562769613
0.561854652	0.652285857
32.37147187	0.547005739
0.024696908	0.667044322
0.288130591	0.587331338
0.195517187	0.613935406
32.18624506	0.630585921
0.01440653	0.73734642
1.518859828	0.605723054
0.018522681	0.653876635
0.629771148	0.487999333
10.76579371	0.598714851
0.002058076	0.805995977
0.063800345	0.568127704
9.032894019	0.645600914
0.261375607	0.629822554
27.03076556	0.5867576
0.012348454	0.66533502
3.043893883	0.62776376
0.010290378	0.70702396
0.125542615	0.614248612
53.98538232	0.596109953
0.915843663	0.579990922
0.393092449	0.564747993
0.251085229	0.577462063
20.41405235	0.632801463
29.02092471	0.59398339
0.769720292	0.63392324
0.646235753	0.634689373
0.792359124	0.643045256
0.004116151	0.767663317
17.49775916	0.607505671
0.115252236	0.64350233
19.4385245	0.65959123
0.018522681	0.615413304
3.23941107	0.615005475
21.45132248	0.557103459
0.03292921	0.639719431
14.3591938	0.665317614
13.8014553	0.641689643
3.443160559	0.56417584
3.885646823	0.645742583
0.051451891	0.626469879
41.20267447	0.46523389
0.179052581	0.624673916
32.34883304	0.610556593
37.59692594	0.611219719
17.90937429	0.457299645
53.68901943	0.578262677
25.97703083	0.594471427
0.049393816	0.628702197
0.004116151	0.767663317
1.094896245	0.656014116
0.03292921	0.639719431
1.273948826	0.634017812
0.957005176	0.609788374
37.60721632	0.619687081
0.360163238	0.641107446
1.634112065	0.535743403
0.405440903	0.634612423
14.38800686	0.606349196
49.98859941	0.612678384
0.034987286	0.592092617
0.010290378	0.70702396
0.164646052	0.590700304
0.004116151	0.767663317
0.65240998	0.63872557
0.158471825	0.607829978
0.176994506	0.619877925
2.560246106	0.635645591
0.284014439	0.645713976
26.38247173	0.552299159
31.48032511	0.515554841
31.24158834	0.591308755
0.187284884	0.627172664
1.473582164	0.638685194
0.648293829	0.639670687
3.988550606	0.657093667
0.246969078	0.594209738
0.440428189	0.61354186
6.859566135	0.652387295
0.93642442	0.668417718
0.004116151	0.767663317
28.37263088	0.62621962
0.366337465	0.617038759
39.17958611	0.633099777
0.002058076	0.805995977
36.70783726	0.580802349
2.613756073	0.644471821
1.035212051	0.572780456
0.160529901	0.639736956
0.294304818	0.623790786
0.864391772	0.569783714
21.80942764	0.627861291
1.609415157	0.541526135
0.026754983	0.636595751
0.214039867	0.629106389
3.315559869	0.656700437
1.173103119	0.644294356
5.19252486	0.655153191
1.737015847	0.638899272
1.232787313	0.618055129
12.1447044	0.645094176
0.668874586	0.628017359
3.895937202	0.609582532
10.14219679	0.59593203
1.765828906	0.631009971
20.61162761	0.649770172
0.150239522	0.621098465
28.86451096	0.571870262
19.48380216	0.655016647
35.39684307	0.627376009
0.14200722	0.625806639
0.018522681	0.697468411
13.34662058	0.623788777
0.530983517	0.628168278
27.13778549	0.647587507
0.100845707	0.539635193
0.17493643	0.549938959
0.646235753	0.627558031
20.4017039	0.552655565
0.010290378	0.70702396
17.59243064	0.453103657
1.358329928	0.621338221
0.055568042	0.604496983
0.034987286	0.666104194
19.1339293	0.63788443
1.794641965	0.66275684
1.276006902	0.634700469
0.006174227	0.718516797
41.41259819	0.533818717
41.26441674	0.442818069
0.006174227	0.718516797
20.54576919	0.637327028
0.981702084	0.653167563
2.65285951	0.548637603
0.600958089	0.622367042
2.724892158	0.631060228
0.961121328	0.510685887
0.008232303	0.761618473
1.487988694	0.530738097
24.51785519	0.574863763
0.300479045	0.620772225
0.697687645	0.638904732
48.98220042	0.63432293
44.27126526	0.599624203
0.107019934	0.612482477
0.006174227	0.718516797
0.09467148	0.633524289
2.002507606	0.577680268
0.010290378	0.642749055
8.359903282	0.664767463
0.205807565	0.537051245
0.139949144	0.619745498
0.263433683	0.620333994
0.008232303	0.676994198
43.02201335	0.642689119
0.530983517	0.612464071
0.409557054	0.601592314
1.066083186	0.649824469
0.061742269	0.6484838
0.004116151	0.767663317
0.220214094	0.544975084
0.292246742	0.62087927
0.817056032	0.643405984
0.057626118	0.655763489
47.52919901	0.600028007
0.024696908	0.667044322
0.082323026	0.628465742
0.004116151	0.767663317
0.775894519	0.58419963
6.522041729	0.64966092
0.265491759	0.636417629
1.131941606	0.626704516
0.092613404	0.611823002
0.329292104	0.625118856
0.148181447	0.653876635
63.59042137	0.508739183
55.02471052	0.561991263
23.36121668	0.569089396
44.87839758	0.621841122
39.56033011	0.606671804
0.028813059	0.668836848
3.06447464	0.597149865
0.845869091	0.621694297
0.034987286	0.639460026
6.013697043	0.623210004
3.885646823	0.651436962
3.220888389	0.617300224
0.012348454	0.725820022
5.544455796	0.55336985
0.216097943	0.618577913
4.056467102	0.515756121
0.043219589	0.613496944
31.64497116	0.617828128
0.022638832	0.629451565
0.006174227	0.718516797
0.113194161	0.582833722
0.043219589	0.613496944
44.67464809	0.357441345
0.004116151	0.767663317
0.321059801	0.620095744
0.037045362	0.638747359
0.279898288	0.633128739
1.136057758	0.630657853
0.037045362	0.638747359
0.01440653	0.589877136
0.25520138	0.619864624
2.029262589	0.397241634
4.072931707	0.533809682
0.329292104	0.509025354
19.92217227	0.608116267
3.550180493	0.569209734
14.25217386	0.623480662
2.57259456	0.566833625
0.224330246	0.599722901
0.209923716	0.599843888
10.81724561	0.551664649
0.018522681	0.615413304
34.77118807	0.625072868
49.29502792	0.629437241
0.01440653	0.680627465
6.151588112	0.608897504
2.200082868	0.628849248
17.56773373	0.590601151
92.77393406	0.408081141
0.707978023	0.645171638
0.347814785	0.659923979
3.644851973	0.649436461
7.256774735	0.621015533
32.6307894	0.643625742
0.061742269	0.614353074
40.57084525	0.526246302
0.25520138	0.653552918
0.063800345	0.644901718
0.137891068	0.653894216
19.09688394	0.619683075
0.882914453	0.625176977
0.020580756	0.623516988
0.170820279	0.554321127
1.576485946	0.568621544
13.19020683	0.615708309
0.257259456	0.575711412
35.48534032	0.638364636
35.98956886	0.633373718
0.069974572	0.634424699
0.004116151	0.639719431
0.078206875	0.650719622
40.11395246	0.508045091
0.096729555	0.59416924
19.19978772	0.614418632
2.410006584	0.613316453
2.632278754	0.582629271
1.891371521	0.580098285
0.043219589	0.613496944
0.265491759	0.457277852
0.837636789	0.635385718
0.008232303	0.761618473
2.16097943	0.622925279
0.063800345	0.662815655
0.139949144	0.610355415
0.034987286	0.639460026
1.36656223	0.625968075
27.33124461	0.62257972
1.329516869	0.608395544
0.053509967	0.62415259
0.137891068	0.604356775
1.844035781	0.617387859
40.66345865	0.553283694
0.057626118	0.619332184
22.6408902	0.628167256
0.321059801	0.637007447
5.313951323	0.647345742
12.7106752	0.499656149
0.356047087	0.564460067
0.03292921	0.639719431
0.193459111	0.609619493
19.86866231	0.621479886
0.26960791	0.642978708
0.076148799	0.583665621
0.226388321	0.653075903
3.970027925	0.62241367
4.894103891	0.656686653
0.401324751	0.60229617
0.026754983	0.70360583
0.533041593	0.637969501
0.545390047	0.608285592
0.230504473	0.591392581
4.88998774	0.538854657
37.22441425	0.624471558
1.911952277	0.528013203
5.486829678	0.581126801
0.849985243	0.598649758
14.64115016	0.587645458
0.362221314	0.558372043
0.697687645	0.549338648
0.253143305	0.636203933
0.541273895	0.636258156
24.3655576	0.588576693
0.757371838	0.594118472
2.630220678	0.517740345
1.55590519	0.645220668
6.736081596	0.643755761
0.016464605	0.604496983
0.917901739	0.656506315
0.209923716	0.659828276
0.150239522	0.649764548
2.163037506	0.649224963
0.819114108	0.51105724
0.432195886	0.632800126
2.79486673	0.656017675
25.48720882	0.634450762
0.057626118	0.655763489
44.29596217	0.575314689
0.891146756	0.620594416
34.50981247	0.621204784
24.69279162	0.639376079
0.337524406	0.629968529
0.076148799	0.583665621
33.38404509	0.643719188
3.013022749	0.562736496
0.265491759	0.636417629
15.76280139	0.633094112
2.331799709	0.627181702
0.016464605	0.644796782
47.05172546	0.614234256
33.05269491	0.624660128
9.884937337	0.481012342
0.057626118	0.619332184
0.022638832	0.747473734
0.051451891	0.646047063
0.004116151	0.767663317
0.228446397	0.657027966
0.006174227	0.718516797
0.296362893	0.626695522
0.952889025	0.654810823
45.75307973	0.450242829
7.413188484	0.52078506
0.446602416	0.614901577
0.415731281	0.645305448
0.179052581	0.633002901
7.705435226	0.620886804
0.078206875	0.594135307
12.46164805	0.606244319
24.57136516	0.555935537
0.259317532	0.653458799
13.57506697	0.598055695
24.65574626	0.607765538
1.430362575	0.6633529
1.675273577	0.614576965
31.84872065	0.591862422
22.45772147	0.605996432
0.277840212	0.636321564
0.016464605	0.805995977
24.32439608	0.641087228
0.045277664	0.678023195
2.597291468	0.541987548
0.01440653	0.589877136
31.75404917	0.617970256
51.90466784	0.478917858
1.442711029	0.60767284
20.66925373	0.611045399
35.29188121	0.62516139
0.016464605	0.644796782
0.020580756	0.660194458
4.214938927	0.621927685
2.691962948	0.648422037
22.81171048	0.615168252
13.49480202	0.554008931
25.76093289	0.599875655
0.016464605	0.805995977
30.70854674	0.553645968
0.016464605	0.690853695
43.74233982	0.627427074
0.627713073	0.640704702
0.016464605	0.805995977
0.065858421	0.658697058
31.65114539	0.597418514
32.95390728	0.653657107
0.232562548	0.614306717
30.57888798	0.552712874
36.09864687	0.613887586
3.080939245	0.584886231
17.84351587	0.626824255
8.326974072	0.597234563
26.34748445	0.618626556
0.230504473	0.653282502
0.012348454	0.66533502
23.69874109	0.545575657
9.631794033	0.620097452
70.72988579	0.469839628
1.30070381	0.640551499
1.086663942	0.636930036
5.260441356	0.57803563
0.899379058	0.57538657
16.01594469	0.577581312
6.178343095	0.585780293
0.263433683	0.602088876
38.86675861	0.605487998
29.47575943	0.627646216
0.156413749	0.586270629
2.632278754	0.633123807
35.66850906	0.623780588
27.31272192	0.584461372
0.675048813	0.56650966
0.154355674	0.623226455
27.17483086	0.582241496
1.815222722	0.583680086
0.228446397	0.627498619
60.2501646	0.49118402
43.19694978	0.495381816
1.728783544	0.635000335
0.018522681	0.615413304
42.11028583	0.5464839
0.541273895	0.632205557
31.97220519	0.639521538
47.34603028	0.559133889
0.613306543	0.586291793
3.344372928	0.620060797
0.051451891	0.5906716
18.20573718	0.568572765
32.45996912	0.615919874
0.286072515	0.617932964
0.004116151	0.767663317
1.415956046	0.560841932
1.751422376	0.644333336
5.250150978	0.498271718
12.9391216	0.629231017
9.174901239	0.520221673
16.4296179	0.58252382
34.58801934	0.634078552
0.465125096	0.650100752
0.028813059	0.638435173
0.067916496	0.637869958
11.93683876	0.585127211
1.308936112	0.631886539
2.659033737	0.641684597
7.863907051	0.638206418
0.039103437	0.614891512
2.49232961	0.640363051
0.121426463	0.621112293
10.16277755	0.638585685
12.51515802	0.658684849
18.9651671	0.658079702
61.82459247	0.400998175
22.25603006	0.585365339
1.339807247	0.63727947
0.12760069	0.65306127
0.010290378	0.642749055
36.2056668	0.502937173
22.20046201	0.535360084
15.5508196	0.566688672
24.21531807	0.612263437
0.635945375	0.62087825
27.88486695	0.502092992
27.02047518	0.619843528
0.026754983	0.607659581
1.168986968	0.577835814
21.09939154	0.638560388
0.102903782	0.631098946
53.04689983	0.483468856
78.20275847	0.428694356
0.006174227	0.718516797
0.045277664	0.654643085
0.452776643	0.657604007
0.533041593	0.610231697
0.156413749	0.63800039
38.98818508	0.613244678
0.026754983	0.636595751
0.516576988	0.654514504
0.006174227	0.718516797
0.016464605	0.644796782
0.107019934	0.635595024
0.343698633	0.637627838
15.77309177	0.575931685
21.72093039	0.564487328
5.153421423	0.551821966
0.310769423	0.646844011
4.655367116	0.61273631
18.65851382	0.546135664
43.45420923	0.591086606
41.4455274	0.566205205
0.473357399	0.625995701
0.903495209	0.631982232
0.018522681	0.615413304
2.595233392	0.613535488
0.012348454	0.725820022
5.143131044	0.645331021
45.93007424	0.607306146
19.30474958	0.639766714
43.79173364	0.584786855
0.016464605	0.690853695
23.42295895	0.437559628
0.30253712	0.629431646
0.510402761	0.632089101
0.403382827	0.642423061
0.067916496	0.637869958
0.006174227	0.718516797
0.176994506	0.64535236
0.133774917	0.651496044
4.505127593	0.636949004
2.35032239	0.621597513
38.57245379	0.525754966
20.66513758	0.631181261
0.01440653	0.589877136
26.63355696	0.582773581
0.034987286	0.639460026
1.881081142	0.65817618
0.055568042	0.604496983
0.041161513	0.659847682
1.471524088	0.585882982
0.01440653	0.680627465
13.80557145	0.604806665
0.088497253	0.631444582
0.835578713	0.625367955
35.11282863	0.553913586
30.53978454	0.602362513
0.111136085	0.616872308
0.351930936	0.636696321
0.695629569	0.627418022
1.981926849	0.660495867
37.45903487	0.501674227
2.885422058	0.657030019
1.737015847	0.580505252
0.090555329	0.669694501
60.65972165	0.441733316
0.049393816	0.648982914
1.084605866	0.611469547
0.008232303	0.676994198
43.53241611	0.513711459
16.96265949	0.617012655
30.00468487	0.599510135
0.129658766	0.517348001
0.055568042	0.621768325
1.883139218	0.609345006
0.998166689	0.635156518
0.051451891	0.689116867
22.63471598	0.594931843
32.31590382	0.632278283
25.68684216	0.582376554
42.93557417	0.582645111
17.66652136	0.639564969
16.83711688	0.567473546
26.32072946	0.577948535
17.3763327	0.585276777
7.199148617	0.642660442
0.028813059	0.520206437
4.12849975	0.51832741
0.43013781	0.583264392
0.074090723	0.627682238
0.072032648	0.646804204
0.817056032	0.646591162
0.008232303	0.676994198
35.96281387	0.546752767
1.255426145	0.616725033
4.461908005	0.59302492
45.72838282	0.458833863
0.384860146	0.590079329
1.070199337	0.5177452
1.201916178	0.536313596
53.68078713	0.510473526
0.2366787	0.566149744
35.54708259	0.631116086
81.11699359	0.470814877
26.82289992	0.58247607
42.47868137	0.588610835
4.863232756	0.590871881
0.232562548	0.565162179
0.086439177	0.608666059
0.074090723	0.627682238
5.649417654	0.660223913
0.059684194	0.65210583
0.209923716	0.613793746
35.36803001	0.533011314
4.060583254	0.6328941
16.23204264	0.555722646
26.90728102	0.62356852
15.26268901	0.613430893
38.43044658	0.573218233
0.016464605	0.805995977
0.002058076	0.805995977
0.026754983	0.668425539
22.6408902	0.547632992
15.7278141	0.652378938
0.185226808	0.630654855
19.81515234	0.552687522
31.7684557	0.535368249
23.70491531	0.480037031
0.209923716	0.586514024
1.679389729	0.63983348
8.664498478	0.634881898
42.27493189	0.507293313
4.466024156	0.631285174
0.279898288	0.645919218
0.03292921	0.639719431
1.397433365	0.602567381
44.31654293	0.501071709
5.861399446	0.657410062
3.019196976	0.639716741
14.92722267	0.500281139
4.97025269	0.612156715
0.020580756	0.623516988
0.261375607	0.649923274
0.413673205	0.619174937
0.720326477	0.66346943
47.00438972	0.536354444
0.069974572	0.618950926
0.010290378	0.70702396
39.35452254	0.599534826
0.133774917	0.651496044
45.74484743	0.487379329
0.162587976	0.618310127
33.32436089	0.633996236
0.057626118	0.637027389
1.140173909	0.629739412
0.008232303	0.761618473
0.372511692	0.661282937
12.89796009	0.607027819
11.92860646	0.645861573
1.037270127	0.648877154
31.46591858	0.555368712
36.56377196	0.447734202
1.035212051	0.662044943
36.39500976	0.550200794
7.680738318	0.61367752
2.387367752	0.503674834
1.179277346	0.529557744
0.113194161	0.635818606
49.46996435	0.599914874
20.0127276	0.497328902
4.756212823	0.631773359
0.436312037	0.584826937
3.278514507	0.630613055
46.94470553	0.628159647
0.323117877	0.606637483
0.314885574	0.65875782
3.416405576	0.662098941
27.12132089	0.548384735
0.85615947	0.554510885
29.01886664	0.581713855
12.02327794	0.581842274
0.022638832	0.629451565
3.107694228	0.635234926
1.903719974	0.627192513
12.12000749	0.646861732
7.164161331	0.573739548
0.113194161	0.602931436
0.034987286	0.61486541
0.306653272	0.450057525
13.75206148	0.533464755
0.01440653	0.73734642
9.592690595	0.627039057
6.452067156	0.539520469
1.234845389	0.625492733
0.845869091	0.63954198
0.277840212	0.623844671
0.004116151	0.767663317
22.69028402	0.521449432
0.133774917	0.640815781
0.370453617	0.658845024
0.454834718	0.589238414
0.037045362	0.593122548
0.689455342	0.583159477
0.290188666	0.623846254
0.008232303	0.676994198
0.039103437	0.662190859
32.09774781	0.603748787
45.16035394	0.651938205
0.603016165	0.627456498
43.04053603	0.594559137
0.002058076	0.805995977
3.410231349	0.634056381
0.471299323	0.576471885
43.48919652	0.579716751
0.057626118	0.637027389
0.04733574	0.651855646
0.205807565	0.651174635
32.93332652	0.583379398
38.57451187	0.51482666
43.12285905	0.638327085
24.52197135	0.599521034
63.79622894	0.523023614
0.568028879	0.621216391
0.004116151	0.767663317
0.049393816	0.609650616
0.004116151	0.767663317
1.222496935	0.623583377
0.895262907	0.625308011
36.66050152	0.643724021
0.043219589	0.613496944
0.028813059	0.638435173
43.04053603	0.624924772
0.598900014	0.606752265
26.65825387	0.623773143
26.03465695	0.618636822
33.96442242	0.635837013
0.310769423	0.634865419
5.276905961	0.63529672
0.045277664	0.654643085
3.504902829	0.57953579
1.584718249	0.49184836
17.75090246	0.593657786
[truncated: 3,915 more rows]
